# Supplementary material for: Plasmodium falciparum CLAG Paralogs All Traffic to the Host Membrane but Knockouts Have Distinct Phenotypes
Source: Microorganisms. 2024 Jun 8;12(6):1172. doi: 10.3390/microorganisms12061172 (PMC11205492; doi:10.3390/microorganisms12061172)
Supplement: Supplementary file 1 [file microorganisms-12-01172-s001.zip]

Archive with 3 entries (3 files):
- CLAG KOs Supplementary Figures revised.pdf
- Table S1 final.xlsx
- Uncropped blots for Gupta et al.pdf
