# Supplementary material for: Plasmodium falciparum CLAG Paralogs All Traffic to the Host Membrane but Knockouts Have Distinct Phenotypes
Source: Microorganisms. 2024 Jun 8;12(6):1172. doi: 10.3390/microorganisms12061172 (PMC11205492; doi:10.3390/microorganisms12061172)
Supplement: Supplementary file 1 [file microorganisms-12-01172-s001.zip › Table S1 final.xlsx]

## Sheet: Sheet1
Table S1. Primers used in this study.
primer	primer alias	Sequence	primer usage
p1	clag2_LE-F	5'-AACGAAACTTAAAAAGTATACTACTGATGT-3'	clag2 PCR check
p2	3xFLAG-R	5'-TTTGTCATCGTCATCTTTGTAGTCGATATC-3'	epitope tag integration PCR check
p3	3xFLAG-F	5'-GATATCGACTACAAAGATGACGATGACAAA-3'	epitope tag integration PCR check
p4	clag2_3utr_wt-R	5'-ACATTTTCTTATAAGTAATAATTTTATATTGTTTA-3'	clag2 PCR check
p5	c2_tag_WT-F	ACATACTAGTAATATCCAAAAGGT	clag2 PCR check
p6	5Apt_Epis-F	CGTATGTTGTGTGGAATTGTGAGC	pL6 plasmid backbone PCR check
p7	clag8_3utr-R	TAGTTTAATTATATATAAAATCAAAATACAGAAAGAAAAAAA	clag8 PCR check
p8	clag8_LE-F	GATGAGGCAATGGAAGCTAGAATT	clag8 PCR check
p9	c8_tag_WT-R	ATTTTCTTCTTCCGATATTTCTGTTGAAAC	clag8 PCR check
p10	c9_3utr-R	GAAATATGATATTCTCCTTATATTTATTTATATATTCTTTTT	clag9 PCR check
p11	clag9_LE-F	TCAATAAATTGACAGTTGATAAATTACTCA	clag9 PCR check
p12	c9_tag_WT-R	ACGATAACGTTGCAAAGGAA	clag9 PCR check
p13	clag2_5utr-F	GGATTAACGAAATGTTATAATTTCTCATTT	clag2 knockout PCR check
p14	New_hDHFR-R	CAAGTATATATTTTGTTTCTATAAATTGATATCTT	pL6 plasmid hDHFR cassette primer
p15	clag2_WT-R	CTTTTTCATTTTCAGTTACATTTACATTTA	clag2 knockout PCR check
p16	c2ko_Epis-F	GCTATGACCATGATTACGCCAAGC	pL6 clag2 knockout plasmid backbone primer
p17	clag8_5utr-F	TGATACATTGGTATGAAATGTTCATGCAGG	clag8 knockout PCR check
p18	clag8ko_FLAG-F	TGATGACTATAAGGACGATGACGATAAGTG	pL6 plasmid FLAG tag primer
p19	clag8ko_Flag-R	CTTATCGTCATCGTCCTTATAGTC	pL6 plasmid FLAG tag primer
p20	clag8_WT-R	ATACTTGTCGGTTTCTTGTTTTACTAGAGG	clag8 knockout PCR check
p21	clag9_5utr-F	GTAATAGATTTTAATTCATGCATAAATTAG	clag9 knockout PCR check
p22	clag9_V5-F	TTACTTGGTCTTGATTCTACATGATGATGA	pL6 plasmid V5 tag primer
p23	clag9ko_V5-R	AGAATCAAGACCAAGTAAGGGATT	pL6 plasmid V5 tag primer
p24	clag9_WT-R	TATGTTCATATTTTACTATATCATTAGCAC	clag9 knockout PCR check
qRT-PCR primers
	KC5NLE_RT-F	TCTTTTATGTGAATATCAGGCTGTGGCAAG	Forward primer - KC5 clag3h
	KC5NLE_RT-R	GCATGTGTCCAACTAATTCTCATTACTAGA	Reverse primer - KC5 clag3h
	7G8_c3.1-F	CATATTTTCTAGTAATGAGAATTAGTTGGA	Forward primer - 7G8 clag3.1
	7G8_c3.1_HVR-R	ATAATTACCACCATTACATTGAGAATTAGTACC	Reverse primer - 7G8 clag3.1
	Clag3.2_7G8-F	ACCCATAACTACATATTATCTAGTAATG	Forward primer - 7G8 clag3.2
	Clag3.2_7G8-R	TTTATTTATAGTACTTGAATTATCAGTATTAG	Reverse primer - 7G8 clag3.2
	PS_clag2-F	CTCTTACTACTTATTATCTATCTCTCA	Forward primer - clag2
	PS_clag2-R	CCAGGCGTAGGTCCTTTAC	Reverse primer - clag2
	Clag8-F_1	GATGATTGTGGTAAAAATGAGGAATTTCTAAATG	Forward primer - clag8
	Clag8-R_1	CTTGTGTTATAGCCTTACTATTTGACGATA	Reverse primer - clag8
	Clag9-F	TGTTTTATACACTTAAGGCAAGAACAG	Forward primer - clag9
	Clag9-R	ATATAATATCCAAAATATGGCCA	Reverse primer - clag9
	Rhoph2-F	GACATGATATCCAAAAAGGTAATATCA	Forward primer - rhoph2
	PS_Rhoph2-R	ACTAGAAAAATCATATACTGGTTTGTG	Reverse primer - rhoph2
	Rhoph3-F	GTAGATGAAGATGCTCACCATG	Forward primer - rhoph3
	PS_Rhoph3-R	GTATAATTCTATTTCTAAATCTTGATCCTT	Reverse primer - rhoph3
	PF07_0073_ctrl-F	AAGTAGCAGGTCATCGTGGTT	Forward primer - Pf07_0073 housekeeping control
	PS_PF07_0073-R	CATAAAAAATGGAGGATATACAGGTAT	Reverse primer - Pf07_0073 housekeeping control
Primers used for CRISPR-Cas9 transfections
	c2_3xFLAG_843966gRNA-F	TAAGTATATAATATTACATACTAGTAATATCCAAAGTTTTAGAGCTAGAA	CLAG2 epitope tag sgRNA InFusion cloning (protospacer underlined)
	c2_3xFLAG_843966gRNA-R	TTCTAGCTCTAAAACTTTGGATATTACTAGTATGTAATATTATATACTTA	CLAG2 epitope tag sgRNA InFusion cloning (protospacer underlined)
	c8_3xFLAG_5223gRNA-F	TAAGTATATAATATTAGAAGTTTCAACAAAAATATGTTTTAGAGCTAGAA	CLAG8 epitope tag sgRNA InFusion cloning (protospacer underlined)
	c8_3xFLAG_5223gRNA-R	TTCTAGCTCTAAAACATATTTTTGTTGAAACTTCTAATATTATATACTTA	CLAG8 epitope tag sgRNA InFusion cloning (protospacer underlined)
	c9_3xFLAG_1419717gRNA-F	TAAGTATATAATATTTCATAACGATAACGTTGCAAGTTTTAGAGCTAGAA	CLAG9 epitope tag sgRNA InFusion cloning (protospacer underlined)
	c9_3xFLAG_1419717gRNA-R	TTCTAGCTCTAAAACTTGCAACGTTATCGTTATGAAATATTATATACTTA	CLAG9 epitope tag sgRNA InFusion cloning (protospacer underlined)
	C2_ko_328gRNA-F	TAAGTATATAATATTAAACTCCCCTTAATAAAAGAGTTTTAGAGCTAGAA	CLAG2 knockout sgRNA InFusion cloning (protospacer underlined)
	C2_ko_328gRNA-R	TTCTAGCTCTAAAACTCTTTTATTAAGGGGAGTTTAATATTATATACTTA	CLAG2 knockout sgRNA InFusion cloning (protospacer underlined)
	c8_ko_282gRNA-F	TAAGTATATAATATTAGATAAATCCAAATACTTGTGTTTTAGAGCTAGAA	CLAG8 knockout sgRNA InFusion cloning (protospacer underlined)
	c8_ko_282gRNA-R	TTCTAGCTCTAAAACACAAGTATTTGGATTTATCTAATATTATATACTTA	CLAG8 knockout sgRNA InFusion cloning (protospacer underlined)
	c9_ko_467gRNA-F	TAAGTATATAATATTGTATTTTTATAAGCACTCATGTTTTAGAGCTAGAA	CLAG9 knockout sgRNA InFusion cloning (protospacer underlined)
	c9_ko_467gRNA-R	TTCTAGCTCTAAAACATGAGTGCTTATAAAAATACAATATTATATACTTA	CLAG9 knockout sgRNA InFusion cloning (protospacer underlined)
